# Supplementary material for: Survey of Pesticide Residues in Vegetables in the Albanian Market and Associated Dietary Exposure
Source: Foods. 2026 May 15;15(10):1761. doi: 10.3390/foods15101761 (PMC13205158; doi:10.3390/foods15101761)
Supplement: Supplementary file 1 [file foods-15-01761-s001.zip]

Archive with 6 entries (6 files):
- Table S1. LC–MS MS pesticide parameters.xlsx
- Table S2. GC–MS MS pesticide parameters.xlsx
- Table S3. Sampling framework, Vegetable Production Timeline.xlsx
- Table S4. Validation parameter LC-MS MS.xlsx
- Table S5. GC-MS MS Validation parameters.xlsx
- Table S6. Statistical Analysis.xlsx
