# Supplementary material for: Survey of Pesticide Residues in Vegetables in the Albanian Market and Associated Dietary Exposure
Source: Foods. 2026 May 15;15(10):1761. doi: 10.3390/foods15101761 (PMC13205158; doi:10.3390/foods15101761)
Supplement: Supplementary file 1 [file foods-15-01761-s001.zip › Table S1. LC–MS MS pesticide parameters.xlsx]

## Sheet: LC-MS MS
	Dynamic MRM
No.	Compound Name	Precursor Ion (m/z)	Product Ion (m/z)	Ret Time (min)	Collision Energy (eV)
1	Acetamiprid	223	126.1	4.95	20
2	Acetamiprid	223	90.1	4.95	35
3	Alanycarb	400.1	238	12.68	4
4	Alanycarb	400.1	91	12.68	50
5	Aldicarb	208	116	5.6	10
6	Aldicarb	208	89.1	5.6	10
7	Aldicarb fragment	116	89.1	5.87	4
8	Aldicarb fragment	116	70.1	5.87	4
9	Amidosulfuron	370	261.1	7.152	10
10	Amidosulfuron	370	218.1	7.152	20
11	Aminocarb	209.1	152	3.08	12
12	Aminocarb	209.1	137.2	3.08	24
13	Avermectin B1a	890.5	567.1	17.34	5
14	Avermectin B1a	890.5	305.1	17.34	25
15	Azaconazole	300	230.8	8.401	16
16	Azaconazole	300	158.9	8.401	32
17	Azamethiphos	325	182.9	6.25	12
18	Azamethiphos	325	111.9	6.25	40
19	Azoxystrobin	404	372.2	9.55	10
20	Azoxystrobin	404	344	9.55	25
21	Beflubutamid	356	162.1	12.5	25
22	Beflubutamid	356	91	12.5	30
23	Benalaxyl	326.1	294.2	12.86	5
24	Benalaxyl	326.1	148.1	12.86	15
25	Benfuracarb	411.1	252.1	14.61	10
26	Benfuracarb	411.1	195.1	14.61	20
27	Benzoximate	364.1	198.9	13.39	4
28	Benzoximate	364.1	104.9	13.39	20
29	Bifenazate	301.1	198.2	10.7	5
30	Bifenazate	301.1	170.1	10.7	15
31	Bifenthrin	440.2	181	17.84	5
32	Bifenthrin	440.2	166	17.84	20
33	Bispyribac	431	413.1	10	10
34	Bispyribac	431	275.1	10	5
35	Bitertanol	338.1	269.2	13.31	12
36	Bitertanol	338.1	70.1	13.31	12
37	Bosclid (Nicobifen)	343	307.1	9.98	12
38	Bosclid (Nicobifen)	343	271	9.98	28
39	Bromuconazole	377.9	159	10.575	35
40	Bromuconazole	377.9	70.1	10.575	20
41	Bupirimate	317.1	166.1	10.997	20
42	Bupirimate	317.1	108.1	10.997	25
43	Buprofezin	306.1	201.2	14.75	5
44	Buprofezin	306.1	116.1	14.75	10
45	Carbaryl	202	145	6.98	20
46	Carbaryl	202	127.1	6.98	25
47	Carbendazim	192	160.1	4.2	15
48	Carbendazim	192	132.1	4.2	30
49	Carbofuran	222.1	165.1	6.561	5
50	Carbofuran	222.1	123.1	6.561	20
51	Carbosulfan	381.2	160.1	17.43	8
52	Carbosulfan	381.2	118.1	17.43	16
53	Carboxin	236	143	7	10
54	Carboxin	236	93	7	40
55	Carfentrazone-ethyl	412	366.1	12.45	15
56	Carfentrazone-ethyl	412	346.1	12.45	20
57	Chlorantraniliprole	483.9	452.9	8.997	15
58	Chlorantraniliprole	483.9	285.9	8.997	10
59	Chlorfenvinphos	358.98	170	12.51	40
60	Chlorfenvinphos	358.98	155.1	12.51	8
61	Chloridazon (Pyrazon)	222	104.1	4.858	25
62	Chloridazon (Pyrazon)	222	77.1	4.858	35
63	Chlorotoluron	213.1	140	7.643	20
64	Chlorotoluron	213.1	72	7.643	20
65	Chloroxuron	291	164	10.622	10
66	Chloroxuron	291	72.1	10.622	20
67	Chlorpyriphos	351.9	199.9	15.35	15
68	Chlorpyriphos	349.9	197.9	15.35	15
69	Chlorpyriphos-methyl	322	290	13.59	10
70	Chlorpyriphos-methyl	322	125	13.59	25
71	Chlorsulfuron	358	167.1	7.09	10
72	Chlorsulfuron	358	141.1	7.09	15
73	Clethodim	360.1	268.2	14.34	10
74	Clethodim	360.1	164.1	14.34	15
75	Clofentezin	303	138	13.21	10
76	Clofentezin	303	102.1	13.21	40
77	Clomazone	240	125.1	8.95	15
78	Clomazone	240	89.1	8.95	45
79	Coumaphos	363	307	12.91	16
80	Coumaphos	363	226.9	12.91	28
81	Cyazofamid	325	261.1	11.77	5
82	Cyazofamid	325	108.1	11.77	10
83	Cycloate	216.1	82.9	13.76	12
84	Cycloate	216.1	55	13.76	36
85	Cycluron	199.2	88.9	8.47	12
86	Cycluron	199.2	72.1	8.47	28
87	Cymiazol	219	171	4.75	25
88	Cymiazol	219	144	4.75	35
89	Cymoxanil	199	128.1	5.035	12
90	Cymoxanil	199	111.1	5.035	15
91	Cyproconazole	292.1	125.1	11.04	35
92	Cyproconazole	292.1	70.1	11.04	15
93	Cyprodinil	226.1	93.1	11.7	40
94	Cyprodinil	226.1	77.1	11.7	45
95	DEET	192.14	119	8.151	16
96	DEET	192.14	91.1	8.151	32
97	Desmedipham	318.1	182.1	8.753	8
98	Desmedipham	318.1	136	8.753	24
99	Diazinon	305.1	169	12.87	20
100	Diazinon	305.1	153.1	12.87	20
101	Dichlorvos	220.96	109	6.312	12
102	Dichlorvos	220.96	79	6.312	24
103	Diethofencarb	268.1	226	9.464	20
104	Diethofencarb	268.1	124	9.464	30
105	Difenoconazole	406	337.1	13.68	15
106	Difenoconazole	406	251.1	13.68	25
107	Diflubenzuron	311	158	11.5	10
108	Diflubenzuron	311	141	11.5	35
109	Diflufenican	395	266	13.99	25
110	Diflufenican	395	246	13.99	40
111	Dimethachlor	256	224	8.669	10
112	Dimethachlor	256	148	8.669	25
113	Dimethoate	230	199	4.96	5
114	Dimethoate	230	125	4.96	20
115	Dimethomorph	388	301.1	10.308	20
116	Dimethomorph	388	165.1	10.308	30
117	Dimoxystrobin	327.1	205.1	11.865	5
118	Dimoxystrobin	327.1	116	11.865	20
119	Diniconazole	326	159	13.57	30
120	Diniconazole	326	70.1	13.57	25
121	Dioxacarb	224	167	4.748	10
122	Dioxacarb	224	123	4.748	10
123	Disulfoton	275	89	16.406	12
124	Disulfoton	275	61	16.406	44
125	Diuron	235	72.1	8.321	20
126	Diuron	233	72.1	8.321	20
127	Epoxyconazol	330	121.1	11.282	20
128	Epoxyconazol	330	101.1	11.282	45
129	Ethidimuron	265.1	207.9	4.495	12
130	Ethidimuron	265.1	57	4.495	32
131	Ethion	385	199	15.2	4
132	Ethion	385	143	15.2	20
133	Ethirimol	210.1	140.1	5.92	20
134	Ethirimol	210.1	98.1	5.92	25
135	Ethofumesat	287	259.1	9.423	12
136	Ethofumesat	287	121.1	9.423	10
137	Ethoprophos	243	131	11.099	15
138	Ethoprophos	243	97	11.099	30
139	Ethoxyquin	218	174	8.93	30
140	Ethoxyquin	218	160	8.93	35
141	Etofenprox	394.2	177.2	17.67	10
142	Etofenprox	394.2	107.1	17.67	45
143	Famoxadone	392.1	331.2	13	12
144	Famoxadone	392.1	238.2	13	10
145	Fenamidon	312.1	236.2	9.744	10
146	Fenamidon	312.1	92.1	9.744	25
147	Fenamiphos	304.1	217.1	11.624	20
148	Fenamiphos	304.1	202	11.624	35
149	Fenarimol	331	268.1	11.026	20
150	Fenarimol	331	81.1	11.026	30
151	Fenazaquin	307.2	161.1	16.249	10
152	Fenazaquin	307.2	57.1	16.249	25
153	Fenbuconazole	337.1	125.1	11.483	35
154	Fenbuconazole	337.1	70.1	11.483	15
155	Fenhexamid	302	97.2	11.001	20
156	Fenhexamid	302	55.1	11.001	40
157	Fenobucarb	208.1	152.1	9.252	5
158	Fenobucarb	208.1	95.1	9.252	10
159	Fenoxycarb	302.1	116.1	12.15	5
160	Fenoxycarb	302.1	88.1	12.15	15
161	Fenpropidin	274	147	8.612	30
162	Fenpropidin	274	86	8.612	25
163	Fenpyroximat	422.1	366.2	16.22	15
164	Fenpyroximat	422.1	135.1	16.22	30
165	Fipronil	435	330	12.16	12
166	Fipronil	435	250	12.16	28
167	Flazasulfuron	407.9	182.1	8.88	15
168	Flazasulfuron	407.9	139.1	8.88	40
169	Flonicamid	230	203	4.04	15
170	Flonicamid	230	174	4.04	15
171	Fluazinam	462.9	415.9	15.09	13
172	Fluazinam	462.9	398	15.09	9
173	Flubendiamide	681	273.7	12.58	10
174	Flubendiamide	681	254	12.58	25
175	Fludioxonil	247	169	9.779	32
176	Fludioxonil	247	126	9.779	32
177	Flufenacet	364	194.2	11.06	5
178	Flufenacet	364	152.1	11.06	15
179	Flufenoxuron	489	158	15.86	15
180	Flufenoxuron	489	141	15.86	45
181	Flumetsulam	326	262.1	4.556	15
182	Flumetsulam	326	129.2	4.556	20
183	Flumioxazin	355.1	327.1	9.016	20
184	Flumioxazin	355.1	299	9.016	28
185	Fluometuron	233.1	72.1	7.44	15
186	Fluometuron	233.1	46.2	7.44	15
187	Fluopicolide	382.9	172.9	10.2	25
188	Fluopicolide	382.9	144.9	10.2	45
189	Fluoxastrobin	459	427.1	11.44	15
190	Fluoxastrobin	459	188.1	11.44	40
191	Fluquinconazole	376	349.1	10.86	16
192	Fluquinconazole	376	307	10.86	24
193	Flusilazole	316	247.2	12.09	15
194	Flusilazole	316	165.1	12.09	25
195	Flutriafol	302	123	7.994	30
196	Flutriafol	302	70.1	7.994	15
197	Foramsulfuron	453.1	182.1	7.216	20
198	Foramsulfuron	453.1	139.1	7.216	45
199	Forchlorfenuron	248.1	129	8.353	16
200	Forchlorfenuron	248.1	92.9	8.353	40
201	Fosthiazate	284	228.1	7.511	5
202	Fosthiazate	284	104.1	7.511	20
203	Fuberidazol	185.1	157.1	4.661	20
204	Fuberidazol	185.1	156.1	4.661	30
205	Furalaxyl	302.1	242.1	9.462	10
206	Furalaxyl	302.1	95	9.462	27
207	Furathiocarb	383.2	167	14.334	24
208	Furathiocarb	383.1	195.1	14.334	15
209	Halofenozide	329.1	120.9	9.725	16
210	Halofenozide	329.1	76.9	9.725	36
211	Halosulfuron-methyl	434.7	182.1	10.725	15
212	Halosulfuron-methyl	434.7	139	10.725	45
213	Hexaconazole	314	159	13.1	30
214	Hexaconazole	314	70.1	13.1	15
215	Hexythiazox	353	228.1	15.5	10
216	Hexythiazox	353	168.1	15.5	25
217	Hydramethylnon	495.2	323	13.77	36
218	Hydramethylnon	495.2	170.9	13.77	48
219	Imazalil	297	201	7.47	15
220	Imazalil	297	159	7.47	20
221	Imidacloprid	256	209.1	4.62	10
222	Imidacloprid	256	175.1	4.62	15
223	Indoxacarb	528	203	14	45
224	Indoxacarb	528	149.9	14	20
225	Ipconazole	334.1	125	14.18	45
226	Ipconazole	334.1	70	14.18	25
227	Iprovalicarb	321.2	203.2	11.24	10
228	Iprovalicarb	321.2	119.1	11.24	20
229	Isocarbophos	231	121	8.368	20
230	Isocarbophos	231	65	8.368	40
231	Isofenphos-methyl	332	231	12.57	10
232	Isofenphos-methyl	332	121	12.57	40
233	Isoprothiolane	291.1	231	10.1	8
234	Isoprothiolane	291.1	188.8	10.1	20
235	Isoxaben	333.2	165	10.216	16
236	Isoxaben	333.2	150	10.216	48
237	Ivermectin B1a	892.5	551.3	18.45	16
238	Ivermectin B1a	892.5	307.2	18.45	28
239	Kresoxim-methyl	314.1	267.1	12.42	12
240	Kresoxim-methyl	314.1	222.2	12.42	10
241	Lenacil	235.1	153.1	8.16	15
242	Lenacil	235.1	82.1	8.16	35
243	Linuron	249	182.1	9.371	10
244	Linuron	249	160	9.371	15
245	Lufenuron	510.9	158	15.26	20
246	Lufenuron	510.9	141	15.26	45
247	Malaoxon	315.07	127	6.652	4
248	Malaoxon	315.07	99	6.652	20
249	Malathion	331	126.9	10.027	5
250	Malathion	331	99	10.027	10
251	Mandipropamid	411.9	356.1	10.132	5
252	Mandipropamid	411.9	328.1	10.132	10
253	Mecarbam	330	227	10.9	12
254	Mecarbam	330	97.1	10.9	45
255	Mepanipyrim	224	209.2	10.708	16
256	Mepanipyrim	224	106.1	10.708	25
257	Mesosulfuron-methyl	504.1	182.1	7.948	25
258	Mesosulfuron-methyl	504.1	139.1	7.948	45
259	Metaflumizone	507	287.1	15.04	20
260	Metaflumizone	507	178.1	15.04	20
261	Metalaxyl	280.1	220.2	8.303	10
262	Metalaxyl	280.1	160.1	8.303	20
263	Metamitron	203.1	175.1	4.96	15
264	Metamitron	203.1	104.1	4.96	20
265	Metazachlor	278	210.1	8.5	12
266	Metazachlor	278	134.1	8.5	15
267	Metconazole	320.1	125.1	13.22	40
268	Metconazole	320.1	70.1	13.22	20
269	Methabenzthiazuron	222	165	7.89	15
270	Methabenzthiazuron	222	150	7.89	35
271	Methamidophos	141.9	125	2.04	10
272	Methamidophos	141.9	94.1	2.04	10
273	Methidathion	302.9	145	8.581	12
274	Methidathion	302.9	85.1	8.581	15
275	Methiocarb	226.1	169	9.569	4
276	Methiocarb	226.1	121.1	9.569	15
277	Methomyl	162.9	106.1	3.831	5
278	Methomyl	162.9	88.1	3.831	10
279	Methoprotryne	272.2	198	8.558	24
280	Methoprotryne	272.2	169.9	8.558	28
281	Methoxyfenozide	369.2	313.2	10.403	10
282	Methoxyfenozide	369.2	149.1	10.403	10
283	Metobromuron	259	170	7.713	15
284	Metobromuron	259	148	7.713	10
285	Metolachlor	284.1	252.2	11.79	10
286	Metolachlor	284.1	176.2	11.79	20
287	Metrafenon	409	226.9	13.51	25
288	Metrafenon	409	209.1	13.51	10
289	Metribuzin	215	187.1	6.529	15
290	Metribuzin	215	84.1	6.529	20
291	Metsulfuron-methyl	382	199	6.544	20
292	Metsulfuron-methyl	382	167.1	6.544	15
293	Mevinphos	225	193.1	5.45	12
294	Mevinphos	225	127	5.45	10
295	Mexacarbate	223.1	166.1	5.28	12
296	Mexacarbate	223.1	151	5.28	24
297	Molinate	188.1	126	10.315	10
298	Molinate	188.1	83.2	10.315	15
299	Monocrotophos	224	193.1	4.22	12
300	Monocrotophos	224	127	4.22	10
301	Moxidectin	640.4	622.2	17.93	12
302	Moxidectin	640.4	528.2	17.93	4
303	Myclobutanil	289.1	125	10.5	35
304	Myclobutanil	289.1	70.1	10.5	15
305	Nicosulfuron	411.11	228.9	13.059	16
306	Nicosulfuron	411.11	209	13.059	12
307	Nitenpyram	271.1	225.2	3.76	3
308	Nitenpyram	271.1	56.1	3.76	30
309	Novaluron	493.1	158.1	14.35	20
310	Novaluron	493.1	141.1	14.35	45
311	Omethoat	214	125	3.06	20
312	Omethoat	214	109	3.06	25
313	Oxadiazon	345	303	15.07	10
314	Oxadiazon	345	220	15.07	15
315	Oxadixyl	279.1	219.1	5.825	5
316	Oxadixyl	279.1	132.1	5.825	35
317	Oxamyl	237	90.1	3.71	10
318	Oxamyl	237	72.1	3.71	15
319	Oxasulfuron	407	150.1	6.164	15
320	Oxasulfuron	407	107.1	6.164	45
321	Paclobutrazol	294.1	125	10.1	40
322	Paclobutrazol	294.1	70.1	10.1	20
323	Penconazole	284	159	12.51	30
324	Penconazole	284	70.1	12.51	15
325	Pencycuron	329.1	218.1	13.178	10
326	Pencycuron	329.1	125	13.178	25
327	Pendimethalin	282.1	212.1	15.47	5
328	Pendimethalin	282.1	194.1	15.47	15
329	Phenmedipham	318.1	168.1	8.971	4
330	Phenmedipham	318.1	136	8.971	20
331	Phenthoate	321.04	247	12.34	4
332	Phenthoate	321.04	79.1	12.34	48
333	Phosalone	368	182	13.32	10
334	Phosalone	368	111.1	13.32	45
335	Phosmet	318	160	8.991	10
336	Phosmet	318	108.1	8.991	40
337	Phosphamidon	300.08	174.1	6.16	8
338	Phosphamidon	300.08	127	6.16	16
339	Phoxim	299.06	129.1	13.1	4
340	Phoxim	299.06	77.1	13.1	24
341	Picolinafen	377.1	359	14.89	24
342	Picolinafen	377.1	238	14.89	32
343	Picoxystrobin	368.1	205.1	12.17	10
344	Picoxystrobin	368.1	145.1	12.17	20
345	Pirimicarb	239.1	182.2	6.39	10
346	Pirimicarb	239.1	72.1	6.39	20
347	Pirimiphos-methyl	306	164.2	13.14	20
348	Pirimiphos-methyl	306	108.1	13.14	30
349	Prochloraz	376	308	12.98	5
350	Prochloraz	376	266	12.98	10
351	Profenofos	374.9	347	14.47	5
352	Profenofos	374.9	304.9	14.47	15
353	Promecarb	208.1	151	9.92	20
354	Promecarb	208.1	109.1	9.92	10
355	Prometon	226.2	184	7.463	16
356	Prometon	226.2	142.1	7.463	24
357	Pronamide	256.03	190	10.113	15
358	Pronamide	256.03	173	10.113	15
359	Propamocarb	189.1	144	3.148	5
360	Propamocarb	189.1	102.1	3.148	15
361	Propaquizafop	444	371	14.91	10
362	Propaquizafop	444	100.2	14.91	15
363	Propargit	368.1	231.2	15.87	5
364	Propargit	368.1	175.2	15.87	10
365	Propetamophos	282.1	156	10.491	10
366	Propetamophos	282.1	138	10.491	15
367	Propham	180.1	138.1	7.5	4
368	Propham	180.1	120	7.5	12
369	Propiconazole	342	158.9	12.405	30
370	Propiconazole	342	69.1	12.405	15
371	Propoxur	210.1	168.1	6.4	20
372	Propoxur	210.1	111.1	6.4	10
373	Propyzamid	256	190	10.12	10
374	Propyzamid	256	173	10.12	20
375	Proquinazid	372.9	331	16.32	5
376	Proquinazid	372.9	289	16.32	20
377	Prosulfocarb	252.1	128.2	14.27	5
378	Prosulfocarb	252.1	91.1	14.27	20
379	Pymetrozin	218	105.1	2.98	20
380	Pymetrozin	218	78.1	2.98	45
381	Pyracarbolid	218.1	125	6.8	16
382	Pyracarbolid	218.1	96.9	6.8	28
383	Pyraclostrobin	388	194.1	13.2	5
384	Pyraclostrobin	388	163.1	13.2	20
385	Pyridaben	365.1	309.1	16.75	10
386	Pyridaben	365.1	147.1	16.75	25
387	Pyrimethanil	200.1	107.1	8.76	20
388	Pyrimethanil	200.1	82.1	8.76	25
389	Pyriproxyfen	322.1	185.1	15.18	20
390	Pyriproxyfen	322.1	96.1	15.18	10
391	Quinalphos	299	163	12.29	20
392	Quinalphos	299	147	12.29	20
393	Quinmerac	222	204	4.871	15
394	Quinmerac	222	141.1	4.871	35
395	Quinoxyfen	308	197	15.25	35
396	Quinoxyfen	308	162	15.25	45
397	Rimsulfuron	432.1	324.9	7.207	12
398	Rimsulfuron	432.1	182	7.207	24
399	Rotenone	395	213.1	12.12	20
400	Rotenone	395	192.1	12.12	20
401	Secbumeton	226.2	170.1	7.409	16
402	Secbumeton	226.2	67.9	7.409	50
403	Silthiopham	268	252.1	12.27	5
404	Silthiopham	268	139	12.27	15
405	Spinosyn A	732.4	142.1	13.25	30
406	Spinosyn A	732.4	98.1	13.25	45
407	Spinosyn D	746.5	142.1	13.94	35
408	Spinosyn D	746.5	98	13.94	55
409	Spirodiclofen	411.1	313	15.94	5
410	Spirodiclofen	411.1	71.2	15.94	15
411	Spiromesifen	388.2	273	15.82	10
412	Spiromesifen	388.2	255	15.82	25
413	Spirotetramat	374.1	330.3	11.07	10
414	Spirotetramat	374.1	302.2	11.07	10
415	Spiroxamine	298.2	144.2	9.54	15
416	Spiroxamine	298.2	100.2	9.54	35
417	Sulfentrazone	404	306.9	6.7	28
418	Sulfentrazone	404	273	6.7	36
419	Tebuconazole	308.1	125	12.21	40
420	Tebuconazole	308.1	70.1	12.21	20
421	Tebufenozid	353	297.2	11.8	10
422	Tebufenozid	353	133.1	11.8	15
423	Tebufenpyrad	334.1	145.1	14.4	25
424	Tebufenpyrad	334.1	117.1	14.4	40
425	Tebuthiuron	229.1	172.1	6.855	12
426	Tebuthiuron	229.1	116	6.855	24
427	Teflubenzuron	379	359	14.48	12
428	Teflubenzuron	379	339	14.48	4
429	Temephos	467	419	15.04	20
430	Temephos	467	124.9	15.04	44
431	Tepraloxydim	342.1	250.2	10.85	10
432	Tepraloxydim	342.1	166.1	10.85	20
433	Tetraconazole	372	159	11.09	30
434	Tetraconazole	372	70.1	11.09	20
435	Thiabendazol	202	175.1	4.64	25
436	Thiabendazol	202	131.1	4.64	35
437	Thiacloprid	253	126	5.35	20
438	Thiacloprid	253	90.1	5.35	40
439	Thiamethoxam	292	211.1	4.11	5
440	Thiamethoxam	292	181.1	4.11	20
441	Thidiazuron	221	101.9	2.937	16
442	Thidiazuron	221	77	2.937	50
443	Thifensulfuron-methyl	388	205	6.3	25
444	Thifensulfuron-methyl	388	167.1	6.3	10
445	Thiodicarb	355.06	108.1	7.463	8
446	Thiodicarb	355.06	88.1	7.463	8
447	Tolclofos-methyl	300.9	269	12.572	10
448	Tolclofos-methyl	300.9	125	12.572	15
449	Tralkoxydim	330.1	284.2	15.53	5
450	Tralkoxydim	330.1	138.1	15.53	15
451	Triadimefon	294.1	197.1	10.35	10
452	Triadimefon	294.1	69.1	10.35	20
453	Triadimenol	296.1	99.1	10.7	10
454	Triadimenol	296.1	70.1	10.7	5
455	Triasulfuron	401.9	167.1	6.31	10
456	Triasulfuron	401.9	141.1	6.31	10
457	Triazophos	314	162.1	10.664	15
458	Triazophos	314	119.1	10.664	35
459	Tribenuron-methyl	396	181.1	7.92	15
460	Tribenuron-methyl	396	155.1	7.92	5
461	Trichlorfon	256.9	221	11.876	4
462	Trichlorfon	256.9	109	11.876	15
463	Tricyclazol	190	163	5.426	20
464	Tricyclazol	190	136	5.426	30
465	Trietazin	230.1	202.1	10.85	15
466	Trietazin	230.1	99	10.85	25
467	Trifloxystrobin	409.1	186.1	13.61	10
468	Trifloxystrobin	409.1	145	13.61	45
469	Triflumizol	346	278.1	13.51	5
470	Triflumizol	346	73.1	13.51	10
471	Triflumuron	359	156	12.8	10
472	Triflumuron	359	139	12.8	35
473	Triticonazole	318.1	125.1	11.108	40
474	Triticonazole	318.1	70.1	11.108	10
475	Uniconazole-P	292.1	125	10.759	36
476	Uniconazole-P	292.1	70	10.759	24
477	Vamidothion	288.1	146	4.664	8
478	Vamidothion	288.1	58	4.664	50
479	Zoxamide	336	187	12.44	20
480	Zoxamide	336	159	12.44	45
