# Supplementary material for: Survey of Pesticide Residues in Vegetables in the Albanian Market and Associated Dietary Exposure
Source: Foods. 2026 May 15;15(10):1761. doi: 10.3390/foods15101761 (PMC13205158; doi:10.3390/foods15101761)
Supplement: Supplementary file 1 [file foods-15-01761-s001.zip › Table S2. GC–MS MS pesticide parameters.xlsx]

## Sheet: GC-MS MS Analyte
			GC-MS/MS Analytes
		Dynamic MRM
	No.	COMPOUND NAME	PRECURSOR ION (m/z)	PRODUCT ION (m/z)	RT_min	Collision Energy (eV)
	1	2,3,5,6-Tetrachloroaniline	230.9	159.9	10.513	25
	2	2,3,5,6-Tetrachloroaniline	230.9	121.9	10.513	40
	3	2-Phenylphenol	169.1	141.1	8.71	15
	4	2-Phenylphenol	169.1	115.1	8.71	30
	5	3,4-Dichloroaniline	160.9	99	7.647	30
	6	3,4-Dichloroaniline	160.9	90	7.647	25
	7	Acequinocyl	341.9	187.9	33.2926	15
	8	Acequinocyl	189	115	33.2926	25
	9	Acetochlor	174	146.1	16.5397	10
	10	Acetochlor	146	131.1	16.5397	10
	11	Acrinathrin	207.8	181.1	30.7668	10
	12	Acrinathrin	181	152	30.7668	30
	13	Alachlor	188.1	160.1	17.0197	10
	14	Alachlor	160.1	132.1	17.0197	15
	15	Aldrin	262.9	192.9	18.5089	35
	16	Aldrin	254.9	220	18.5089	20
	17	Allidochlor	134	56	6.1301	5
	18	Allidochlor	132	56.1	6.1301	5
	19	Anthraquinone	208	180.2	18.4768	10
	20	Anthraquinone	180	152.1	18.4768	10
	21	Atrazine	214.9	200.2	13.1456	5
	22	Atrazine	214.9	58.1	13.1456	10
	23	Azinphos-ethyl	160	77.1	30.6958	20
	24	Azinphos-ethyl	132	77.1	30.6958	15
	25	Azinphos-methyl	160	132.1	29.62	20
	26	Azinphos-methyl	160	77	29.62	5
	27	Benfluralin	292	264	11.7288	5
	28	Benfluralin	292	206	11.7288	10
	29	BHC-alpha (benzene hexachloride)	218.9	183	11.97	5
	30	BHC-alpha (benzene hexachloride)	216.9	181	11.97	5
	31	BHC-beta	216.9	181.1	13.136	5
	32	BHC-beta	181	145	13.136	15
	33	BHC-delta	217	181.1	14.466	5
	34	BHC-delta	181.1	145.1	14.466	15
	35	BHC-gamma (Lindane, gamma HCH)	216.9	181	13.335	5
	36	BHC-gamma (Lindane, gamma HCH)	181	145	13.335	15
	37	Bifenthrin	181.2	166.2	28.8917	10
	38	Bifenthrin	181.2	165.2	28.8917	25
	39	Biphenyl	154.1	153.1	7.0638	15
	40	Biphenyl	153.1	152.1	7.0638	15
	41	Bromfenvinfos	268.9	161.1	23.6133	15
	42	Bromfenvinfos	266.9	159.1	23.6133	15
	43	Bromfenvinfos-methyl	295	108.9	21.618	20
	44	Bromfenvinfos-methyl	169.9	99	21.618	35
	45	Bromophos	330.9	315.9	20.079	20
	46	Bromophos	125	79	20.079	5
	47	Bromophos-ethyl	358.7	302.8	22.534	15
	48	Bromophos-ethyl	302.8	284.7	22.534	15
	49	Bromopropylate	185	157	28.6707	15
	50	Bromopropylate	183	155	28.6707	15
	51	Bupirimate	272.9	193.1	24.8164	5
	52	Bupirimate	272.9	108	24.8164	15
	53	Captafol	183	79	27.146	10
	54	Captafol	150	79	27.146	5
	55	Captan	151	80	21.2312	5
	56	Captan	149	79.1	21.2312	10
	57	Carbophenothion	199	143	26.6609	10
	58	Carbophenothion	153	96.9	26.6609	10
	59	Carfentrazone-ethyl	339.9	311.9	26.952	10
	60	Carfentrazone-ethyl	329.9	309.9	26.952	10
	61	Chlorbenside	125	99	21.8228	15
	62	Chlorbenside	125	89	21.8228	15
	63	Chlordane-cis	372.8	265.9	22.8246	25
	64	Chlordane-cis	271.8	236.9	22.8246	15
	65	Chlordane-trans	372.8	265.8	22.0347	15
	66	Chlordane-trans	271.7	236.9	22.0347	15
	67	Chlorfenapyr	247.1	227.1	25.2961	20
	68	Chlorfenapyr	137	102	25.2961	15
	69	Chlorfenson	175	111	23.3231	10
	70	Chlorfenson	111	75	23.3231	15
	71	Chlorfenvinphos	294.9	266.9	21.5857	5
	72	Chlorfenvinphos	266.9	159	21.5857	20
	73	Chlorobenzilate	251.1	139.1	25.414	15
	74	Chlorobenzilate	139.1	111	25.414	10
	75	Chloroneb	208	193.1	8.6555	10
	76	Chloroneb	206	191.1	8.6555	10
	77	Chlorothalonil	265.9	230.9	14.7704	20
	78	Chlorothalonil	265.9	133	14.7704	45
	79	Chlorpropham	153	125.1	11.0355	10
	80	Chlorpropham	153	90	11.0355	25
	81	Chlorpyrifos	198.9	171	19.2468	15
	82	Chlorpyrifos	196.9	169	19.2468	15
	83	Chlorpyrifos-methyl	124.9	47	16.478	15
	84	Chlorpyrifos-methyl	78.9	47	16.478	10
	85	Chlorthiophos	324.8	268.9	26.127	10
	86	Chlorthiophos	296.8	268.9	26.127	5
	87	Chlozolinate	188.1	147	21.3984	15
	88	Chlozolinate	186	145	21.3984	15
	89	cis-1,2,3,6-Tetrahydrophthalimide	79	77	8.52	15
	90	cis-1,2,3,6-Tetrahydrophthalimide	79	51	8.52	30
	91	Clomazone	204.1	107.1	13.2233	20
	92	Clomazone	125	89	13.2233	15
	93	Coumaphos	361.9	109	31.7291	15
	94	Coumaphos	210	182	31.7291	10
	95	Cycloate	154.1	83.1	10.7336	5
	96	Cycloate	83	55.1	10.7336	5
	97	Cyfluthrin I	162.9	127	32.3222	5
	98	Cyfluthrin I	162.9	90.9	32.3222	15
	99	Cyhalothrin (Lambda)	208.1	181.1	30.37	10
	100	Cyhalothrin (Lambda)	181.1	152.1	30.37	30
	101	Cypermethrins	163	127	32.882	5
	102	Cypermethrins	163	91	32.882	10
	103	Cyprodinil	225.2	224.3	20.5691	10
	104	Cyprodinil	224.2	208.2	20.5691	20
	105	DCPA (Dacthal, Chlorthal-dimethyl)	300.9	223	19.4438	25
	106	DCPA (Dacthal, Chlorthal-dimethyl)	298.9	221	19.4438	25
	107	DDD-o,p'	235	200.1	24.269	10
	108	DDD-o,p'	235	165.1	24.269	25
	109	DDD-p,p'	237	165.1	25.61	25
	110	DDD-p,p'	165.1	115	25.61	35
	111	DDE-o,p'	248	176.2	22.5071	30
	112	DDE-o,p'	246	176.2	22.5071	30
	113	DDE-p,p'	315.8	246	24.0341	15
	114	DDE-p,p'	246.1	176.2	24.0341	30
	115	DDT-o,p'	237	165.2	25.7	20
	116	DDT-o,p'	235	165.2	25.7	20
	117	DDT-p,p'	237	165.2	27.0137	20
	118	DDT-p,p'	235	165.2	27.0137	20
	119	Deltamethrin	252.9	93	36.06	15
	120	Deltamethrin	181	152.1	36.06	25
	121	Diallate I	234.1	192	11.9314	15
	122	Diallate I	234.1	150	11.9314	20
	123	Diazinon	137.1	84	14.4678	10
	124	Diazinon	137.1	54	14.4678	20
	125	Dichlofluanid	123	77	18.4014	20
	126	Dichlofluanid	123	51	18.4014	40
	127	Dichloran	206.1	176	12.5355	10
	128	Dichloran	160.1	124.1	12.5355	10
	129	Dichlorobenzophenone, 4,4'-	139	111	19.2004	10
	130	Dichlorobenzophenone, 4,4'-	139	75.1	19.2004	30
	131	Dieldrin	277	241	23.8629	5
	132	Dieldrin	262.9	193	23.8629	35
	133	Dimethachlor	196.9	148.2	16.1624	10
	134	Dimethachlor	134.1	105.1	16.1624	10
	135	Diphenamid	167.1	165.1	20.1974	20
	136	Diphenamid	167.1	152.1	20.1974	15
	137	Diphenylamine	169	168.2	10.4802	15
	138	Diphenylamine	168	167.2	10.4802	15
	139	Disulfoton	142	109	14.5444	5
	140	Disulfoton	88	60	14.5444	5
	141	Edifenphos	172.9	109	26.7738	5
	142	Edifenphos	108.9	65.1	26.7738	15
	143	Endosulfan ether	271.8	236.8	15.219	15
	144	Endosulfan ether	240.9	205.9	15.219	20
	145	Endosulfan I (alpha isomer)	194.9	160	22.502	5
	146	Endosulfan I (alpha isomer)	194.9	159	22.502	5
	147	Endosulfan II (beta isomer)	206.9	172	25.08	15
	148	Endosulfan II (beta isomer)	194.9	158.9	25.08	10
	149	Endosulfan sulfate	273.8	238.9	26.7638	15
	150	Endosulfan sulfate	271.9	237	26.7638	20
	151	Endrin	262.8	193	24.7529	35
	152	Endrin	244.8	173	24.7529	30
	153	Endrin aldehyde	344.9	280.9	25.9103	10
	154	Endrin aldehyde	249.9	214.9	25.9103	35
	155	Endrin ketone	316.9	101	28.2479	15
	156	Endrin ketone	147	111	28.2479	15
	157	EPN	169	141.1	28.6899	5
	158	EPN	169	77.1	28.6899	25
	159	Ethalfluralin	315.9	275.9	11.182	10
	160	Ethalfluralin	275.9	202.1	11.182	15
	161	Ethion	152.9	96.9	25.933	10
	162	Ethion	124.9	96.9	25.933	0
	163	Ethofenprox	163	135.1	33.2837	10
	164	Ethofenprox	163	107.1	33.2837	20
	165	Etridiazole	211.1	183	7.9284	10
	166	Etridiazole	183	140	7.9284	15
	167	Fenamiphos	217	202.1	23.6005	10
	168	Fenamiphos	154	139	23.6005	10
	169	Fenarimol	219	107.1	30.4601	10
	170	Fenarimol	139	75	30.4601	30
	171	Fenitrothion	125.1	79	18.0888	5
	172	Fenitrothion	125.1	47	18.0888	15
	173	Fenpropathrin	207.9	181	29.039	5
	174	Fenpropathrin	181.1	152.1	29.039	25
	175	Fenson	267.9	77.1	19.6513	20
	176	Fenson	141	77.1	19.6513	5
	177	Fenthion	278	109	19.1169	15
	178	Fenthion	124.9	47	19.1169	10
	179	Fenvalerate I	208.9	141.1	34.415	15
	180	Fenvalerate I	167	125.1	34.415	5
	181	Fipronil	366.8	212.8	21.8111	25
	182	Fipronil	350.8	254.8	21.8111	15
	183	Fluazifop-p-butyl	281.9	238	25.3636	15
	184	Fluazifop-p-butyl	281.9	91	25.3636	15
	185	Fluchloralin	325.8	62.9	14.6402	15
	186	Fluchloralin	306	263.9	14.6402	10
	187	Flucythrinate I	198.9	157	33.1735	10
	188	Flucythrinate I	156.9	107.1	33.1735	15
	189	Fludioxonil	248	182.1	24.0822	10
	190	Fludioxonil	248	154.1	24.0822	20
	191	Fluquinconazole	340	298	31.7055	15
	192	Fluquinconazole	108	57	31.7055	15
	193	Fluridone	328.9	328.1	34.11	15
	194	Fluridone	328	258.9	34.11	30
	195	Flusilazole	233	165.1	24.6196	15
	196	Flusilazole	233	91	24.6196	20
	197	Flutolanil	280.9	173	23.8212	10
	198	Flutolanil	173	145.1	23.8212	15
	199	Flutriafol	123.1	95	23.185	15
	200	Flutriafol	123.1	75.1	23.185	25
	201	Fluvalinate-tau I	250	55	34.695	40
	202	Fluvalinate-tau I	181	152	34.695	40
	203	Folpet	261.8	130.1	21.5976	15
	204	Folpet	259.8	130.1	21.5976	15
	205	Fonofos	137	109	13.8721	5
	206	Fonofos	109	80.9	13.8721	5
	207	Heptachlor	273.7	238.9	16.7739	15
	208	Heptachlor	271.7	236.9	16.7739	15
	209	Heptachlor exo-epoxide	354.8	264.9	20.7177	15
	210	Heptachlor exo-epoxide	352.8	262.9	20.7177	15
	211	Hexachlorobenzene	283.8	248.8	12.3448	15
	212	Hexachlorobenzene	283.8	213.9	12.3448	30
	213	Hexazinone	171	85.1	27.3967	10
	214	Hexazinone	171	71.1	27.3967	10
	215	Iodofenphos	376.8	361.8	23.5725	15
	216	Iodofenphos	125	47	23.5725	10
	217	Iprodione	243.9	187	28.4279	5
	218	Iprodione	187	124	28.4279	25
	219	Isazofos	161	146	15.0479	5
	220	Isazofos	161	119.1	15.0479	5
	221	Isodrin	193	157	20.021	20
	222	Isodrin	193	123	20.021	30
	223	Isopropalin	280.1	238.1	20.7222	10
	224	Isopropalin	280.1	180.1	20.7222	15
	225	Lenacil	153.1	136.1	26.8964	15
	226	Lenacil	153.1	82.1	26.8964	20
	227	Leptophos	171	77.1	29.779	15
	228	Leptophos	154.9	77.1	29.779	15
	229	Linuron	187.1	159	18.06	10
	230	Linuron	187.1	124.1	18.06	20
	231	Malathion	172.9	99	18.818	15
	232	Malathion	126.9	99	18.818	5
	233	Metalaxyl	234	174.1	17.3343	10
	234	Metalaxyl	220	192.1	17.3343	5
	235	Metazachlor	133.1	132.1	20.8113	10
	236	Metazachlor	132.1	117.1	20.8113	15
	237	Methacrifos	207.9	180.1	8.55	5
	238	Methacrifos	124.9	47.1	8.55	10
	239	Methoxychlor olefin	308	238	26.8273	20
	240	Methoxychlor olefin	238	223.1	26.8273	15
	241	Methoxychlor, p,p'-	227	169.1	28.909	25
	242	Methoxychlor, p,p'-	227	141.1	28.909	40
	243	Metolachlor	238	162.2	18.8969	10
	244	Metolachlor	162.2	133.2	18.8969	15
	245	Mevinphos	127	109	7.57	10
	246	Mevinphos	127	94.9	7.57	15
	247	MGK-264	164.2	98	20.0658	10
	248	MGK-264	164.2	67.1	20.0658	5
	249	MGK-326	165.1	123	16.6743	10
	250	MGK-326	165.1	77	16.6743	30
	251	Mirex	271.8	236.8	29.8747	20
	252	Mirex	236.9	142.9	29.8747	30
	253	Myclobutanil	179	125.1	24.446	10
	254	Myclobutanil	179	90	24.446	30
	255	N-(2,4-dimethylphenyl)formamide	120	77	8.54	20
	256	N-(2,4-dimethylphenyl)formamide	106	77	8.54	15
	257	Nitralin	315.9	274	28.1995	5
	258	Nitralin	274.1	169	28.1995	10
	259	Nitrofen	282.9	253	24.8726	10
	260	Nitrofen	202	139.1	24.8726	20
	261	Nonachlor, cis-	408.8	299.8	25.7206	15
	262	Nonachlor, cis-	406.8	299.8	25.7206	15
	263	Nonachlor, trans-	406.8	299.8	23.0893	15
	264	Nonachlor, trans-	271.8	236.9	23.0893	15
	265	Norflurazon	145	95	26.9756	20
	266	Norflurazon	145	75	26.9756	30
	267	Oxadiazon	174.9	112	24.4564	15
	268	Oxadiazon	174.9	76	24.4564	35
	269	Oxyfluorfen	252	196	24.7188	20
	270	Oxyfluorfen	252	146	24.7188	30
	271	Paclobutrazol	236	125.1	22.54	10
	272	Paclobutrazol	125.1	89	22.54	20
	273	Parathion	139	109	19.142	5
	274	Parathion	109	81	19.142	15
	275	Parathion-methyl	262.9	109	16.472	10
	276	Parathion-methyl	125	47	16.472	10
	277	Pebulate	128	72	7.9566	0
	278	Pebulate	128	57.1	7.9566	5
	279	Penconazole	248	192.1	21.0321	15
	280	Penconazole	248	157.1	21.0321	25
	281	Pendimethalin	251.8	162.2	21.0094	10
	282	Pendimethalin	251.8	161.1	21.0094	15
	283	Pentachloroaniline	191.9	82.9	15.5187	25
	284	Pentachloroaniline	132.1	114.5	15.5187	5
	285	Pentachloroanisole	279.9	236.8	12.612	30
	286	Pentachloroanisole	264.8	236.8	12.612	15
	287	Pentachlorobenzene	249.9	215	8.9085	20
	288	Pentachlorobenzene	248	213	8.9085	20
	289	Pentachlorobenzonitrile	274.9	239.9	13.904	20
	290	Pentachlorobenzonitrile	274.9	204.9	13.904	35
	291	Permethrin, (1R)-cis-	183.1	168.1	31.345	10
	292	Permethrin, (1R)-cis-	183.1	153.1	31.345	15
	293	Permethrin, (1R)-trans-	163	91	31.538	15
	294	Permethrin, (1R)-trans-	162.9	91.1	31.538	15
	295	Phenothrin I	183	155.1	29.63	5
	296	Phenothrin I	122.9	81.1	29.63	5
	297	Phorate	121	65	11.9416	10
	298	Phorate	121	47	11.9416	30
	299	Phosalone	182	111	29.7233	15
	300	Phosalone	121.1	65	29.7233	10
	301	Phosmet	160	133.1	28.462	10
	302	Phosmet	160	77.1	28.462	20
	303	Piperonyl butoxide	176.1	131.1	27.9446	15
	304	Piperonyl butoxide	176.1	103.1	27.9446	25
	305	Pirimiphos-ethyl	318.1	182	20.6853	10
	306	Pirimiphos-ethyl	318.1	166.1	20.6853	10
	307	Pirimiphos-methyl	290	125	18.3149	20
	308	Pirimiphos-methyl	232.9	151	18.3149	5
	309	Pretilachlor	162.1	147.2	24.1454	10
	310	Pretilachlor	162.1	132.2	24.1454	20
	311	Prochloraz	195.9	96.9	31.806	30
	312	Prochloraz	180	138	31.806	10
	313	Procymidone	96	67.1	21.96	10
	314	Procymidone	96	53.1	21.96	15
	315	Prodiamine	321	279	18.4192	5
	316	Prodiamine	321	203	18.4192	10
	317	Profenofos	338.8	268.7	23.9282	15
	318	Profenofos	207.9	63	23.9282	30
	319	Profluralin	318.1	199.1	14.0422	15
	320	Profluralin	318.1	55.1	14.0422	15
	321	Propachlor	176.1	57.1	10.3311	5
	322	Propachlor	120	77.1	10.3311	20
	323	Propanil	161	99	16.087	30
	324	Propanil	161	90	16.087	25
	325	Propargite	149.9	135.1	27.694	5
	326	Propargite	135	107.1	27.694	10
	327	Propisochlor	162	147.1	17.2725	15
	328	Propisochlor	162	120.1	17.2725	15
	329	Propyzamide	173.1	109	13.9357	30
	330	Propyzamide	173	145	13.9357	15
	331	Prothiofos	266.9	239	23.7772	5
	332	Prothiofos	113	94.9	23.7772	10
	333	Pyraclofos	194	138	30.8894	15
	334	Pyraclofos	138.9	97	30.8894	5
	335	Pyrazophos	232	204.1	30.7329	10
	336	Pyrazophos	221	193.1	30.7329	10
	337	Pyridaben	147.2	132.2	31.5901	10
	338	Pyridaben	147.2	117.1	31.5901	20
	339	Pyridaphenthion	340	199	28.5555	5
	340	Pyridaphenthion	204	203.1	28.5555	5
	341	Pyrimethanil	198	183.1	14.1251	15
	342	Pyrimethanil	198	118.1	14.1251	35
	343	Pyriproxyfen	136.1	96	29.9167	15
	344	Pyriproxyfen	136.1	78.1	29.9167	20
	345	Quinalphos	146	118	21.6626	10
	346	Quinalphos	146	91	21.6626	30
	347	Resmethrin	171	128	27.946	20
	348	Resmethrin	123.1	81	27.946	10
	349	S-Bioallethrin	123.1	81	21.9	10
	350	S-Bioallethrin	123.1	43.1	21.9	15
	351	Sulfotep	237.8	145.9	11.8178	10
	352	Sulfotep	201.8	145.9	11.8178	10
	353	Sulprofos	156	141	26.3883	15
	354	Sulprofos	140	125.1	26.3883	15
	355	Tebuconazole	250	125	27.4645	20
	356	Tebuconazole	125	89	27.4645	15
	357	Tebufenpyrad	332.9	171	29.1222	15
	358	Tebufenpyrad	275.9	171.1	29.1222	10
	359	Tecnazene	260.9	203	10.2268	10
	360	Tecnazene	214.9	179	10.2268	10
	361	Tefluthrin	197	141.1	15.0807	10
	362	Tefluthrin	177.1	127.1	15.0807	15
	363	Terbacil	161.1	144.1	14.6856	10
	364	Terbacil	160	117.1	14.6856	5
	365	Terbufos	230.9	175	13.7842	10
	366	Terbufos	230.9	129	13.7842	20
	367	Terbuthylazine	228.9	173.1	13.69	5
	368	Terbuthylazine	172.9	172	13.69	5
	369	Tetrachlorvinphos	329	108.9	22.878	25
	370	Tetrachlorvinphos	109	78.9	22.878	5
	371	Tetradifon	226.9	199	29.4225	15
	372	Tetradifon	158.9	131	29.4225	10
	373	Tetramethrin I	164	107.1	28.777	10
	374	Tetramethrin I	164	77.1	28.777	25
	375	Tolclofos-methyl	267	252	16.8005	15
	376	Tolclofos-methyl	125	79	16.8005	5
	377	Tolylfluanid	238	137	21.2473	15
	378	Tolylfluanid	137	91.1	21.2473	20
	379	Transfluthrin	163.1	143.1	17.0611	20
	380	Transfluthrin	163.1	91.1	17.0611	10
	381	Triadimefon	208	181.1	19.4146	5
	382	Triadimefon	208	111	19.4146	20
	383	Triadimenol	168	70	21.6774	10
	384	Triadimenol	128	65	21.6774	25
	385	Triallate	268	184.1	14.9519	20
	386	Triallate	142.9	83	14.9519	15
	387	Triazophos	161.2	134.2	26.4767	5
	388	Triazophos	161.2	91	26.4767	15
	389	Tricyclazole	189	162.1	23.5703	10
	390	Tricyclazole	189	161.1	23.5703	15
	391	Trifluralin	306.1	264	11.6389	5
	392	Trifluralin	264	206	11.6389	5
	393	Vinclozolin	197.9	145	16.51	15
	394	Vinclozolin	187	124	16.51	20
