# Supplementary material for: Survey of Pesticide Residues in Vegetables in the Albanian Market and Associated Dietary Exposure
Source: Foods. 2026 May 15;15(10):1761. doi: 10.3390/foods15101761 (PMC13205158; doi:10.3390/foods15101761)
Supplement: Supplementary file 1 [file foods-15-01761-s001.zip › Table S3. Sampling framework, Vegetable Production Timeline.xlsx]

## Sheet: Sheet1
Region	Cultivation method	Vegetable	Planting	Harvesting
Berat	Greenhouse	Tomatoes	January – March	April – July
		Peppers	December-April	March-October
		Lettuce	September – February	November – April
Berat	Open field	Spinach	September – November February – March	November – March April – May
		Lettuce	February – April August – October	April – June October – December
Korçë	Open field	Onions	February – April	July-August
		Potatoes	March – April	June-August
		Tomatoes	April – May	July – September
		Lettuce	February – April August – October	April – June October – December
		Spinach	May	July
		Carrots	March – May	July – October
		Peppers	May	July – October
Korçë	Greenhouse	Peppers	February – April	June – November
Tirane	Greenhouse	Parsley	March	Every month
		Lettuce	December	February
		Arugula	Every month	Every month
		Spinach	December	February
		Peppers	January – March	May – October
		Dill	Every month	Every month
Tirane	Open field	Spinach	September – February	November – April
		Peppers	April – May	July – October
Shkoder	Open field	Peppers	April – May	July – Septembe
Shkoder	Greenhouse	Peppers	February – April	June – October
Puka	Open field	Peppers	May – June	August – September
Elbasan	Open field	Lettuce	September – November February – April	October – December April – May
Durres	Greenhouse	Spinach	September – November February – March	October – December March – May
Lushnje	Open field	Onions	October–November March–April	May–July August–September
Divjaka	Open field	Leek (Allium porrum)	July – August	November – March
		Carrots	February – April	June – September
Fier	Greenhouse	Peppers	January – March	May – October
		Lettuce	September – March	November – May
Fier	Open field	Spinach	September – November February – March	November – January April – May
Kukes	Open field	Peppers	May – June	July – September
