# Supplementary material for: Survey of Pesticide Residues in Vegetables in the Albanian Market and Associated Dietary Exposure
Source: Foods. 2026 May 15;15(10):1761. doi: 10.3390/foods15101761 (PMC13205158; doi:10.3390/foods15101761)
Supplement: Supplementary file 1 [file foods-15-01761-s001.zip › Table S4. Validation parameter LC-MS MS.xlsx]

## Sheet: Sheet1
Table 4. Validation parameters of LC–MS/MS analytes, including linearity (r²), recovery (%REC), and precision (%RSD), evaluated at spiking levels of 0.01 and 0.1 mg/kg.
			Level 0.01 mg/kg		Level 0.1 mg/kg
No.	Analyte	r2	%REC	%RSD	%REC	%RSD
1	Acetamiprid	0.992732	119.32	1.29	109.44	1.84
2	Alanycarb	0.999832	107.45	1.93	101.92	1.08
3	Aldicarb	0.999055	119.14	1.76	102.61	0.73
4	Aldicarb fragment	0.998932	119.48	2.51	103.8	0.82
5	Amidosulfuron	0.999289	115.73	2.04	101.66	2.34
6	Aminocarb	0.999798	112.61	1.88	98.79	13.12
7	Avermectin B1a	0.994401	110.24	4.79	100.53	1.55
8	Azaconazole	0.999742	115.97	2.45	103.65	2.75
9	Azamethiphos	0.999571	116.25	1.38	102.77	1.14
10	Azoxystrobin	0.999938	109.41	1.58	102.65	1.07
11	Beflubutamid	0.999776	105.95	2.18	105.43	1.16
12	Benalaxyl	0.999885	103.21	1.68	104.71	1.28
13	Benfuracarb	0.993974	113.21	10.71	102.73	4.21
14	Benzoximate	0.999992	106.16	1.16	101.95	1.12
15	Bifenazate	0.999115	104.65	2.1	104.82	2.39
16	Bifenthrin	0.988031	102.4	4.04	100.42	4.04
17	Bispyribac	0.999713	106.05	2.81	105.62	2.78
18	Bitertanol	0.997908	108.84	7.02	101.67	4.44
19	Bosclid (Nicobifen)	0.999976	109.44	3.02	102.39	3.12
20	Bromuconazole	0.998615	111.78	5.69	100.41	2.96
21	Bupirimate	0.999838	103.28	2.08	104.33	1.75
22	Buprofezin	0.999985	107.01	1.01	102.73	1.38
23	Carbaryl	0.999125	115.05	3.39	105.73	1.65
24	Carbendazim	0.999202	116.42	2.61	103.06	0.97
25	Carbofuran	0.998949	116.85	2.41	104.54	2.02
26	Carbosulfan	0.998681	97.05	7.59	101.25	2.44
27	Carboxin	0.999244	112.95	0.91	105.19	1.25
28	Carfentrazone-ethyl	0.999985	110.27	3.54	104.97	2.85
29	Chlorantraniliprole	0.999816	109.86	2.6	103.99	1.6
30	Chlorfenvinphos	0.999895	105.64	2.9	103.88	1.5
31	Chloridazon	0.998452	120.07	2.05	104.24	1.48
32	Chlorotoluron	0.99983	115.25	3.32	102.78	0.99
33	Chloroxuron	0.999738	105.98	1.35	103.68	1.33
34	Chlorsulfuron	0.999489	113.58	3.23	105.32	2.75
35	Clethodim	0.999416	107.06	5.44	99.42	3.93
36	Clofentezin	0.999749	106.33	4.25	100.98	3.09
37	Clomazone	0.999948	112.85	2.55	103.14	1.29
38	Cyazofamid	0.999465	107.33	1.58	104.44	1.8
39	Cycloate	0.999286	108.05	5.1	102.3	2.24
40	Cycluron	0.999942	109.73	2.63	102.78	1.01
41	Cymiazol	0.999488	119.03	2.58	102.23	1.39
42	Cymoxanil	0.999341	117.33	1.87	104.97	2.43
43	Cyproconazole	0.999695	110.32	2.9	105.66	2.87
44	Cyprodinil	0.999544	108.89	1.81	100.97	0.98
45	DEET	0.999681	114.25	1.82	103.29	1.19
46	Desmedipham	0.999804	109.31	1.55	103.16	0.97
47	Diethofencarb	0.998888	112.5	2.97	104.71	2.23
48	Difenoconazole	0.999978	110.44	3.11	98.18	3.04
49	Diflubenzuron	0.998115	116.41	3.04	105.18	2.47
50	Diflufenican	0.996935	113.91	7.99	96.96	10.48
51	Dimethachlor	0.999759	111	1.45	103.05	0.94
52	Dimethomorph	0.99765	109.52	3.56	101.19	1.93
53	Dimethoate	0.997817	115.26	3.3	106.34	2.07
54	Dimoxystrobin	0.999811	107.03	0.86	102.96	1.27
55	Diniconazole	0.999665	105.71	7.36	105.13	1.96
56	Dioxacarb	0.997158	117.89	2.84	107.92	1
57	Diuron	0.999205	108.73	5.53	103.27	3.59
58	Epoxyconazol	0.999668	110.12	4.08	104.27	3.24
59	Ethidimuron	0.999204	115.18	2.01	103.07	1.3
60	Ethirimol	0.999559	121.33	2.66	102.83	0.89
61	Ethofumesat	0.999718	109.96	5.87	104.72	2.44
62	Ethoxyquin	0.999037	113.39	1.84	101.03	1.06
63	Etofenprox	0.996902	102.81	3.27	102.87	0.87
64	Famoxadone	0.998898	112.7	2.49	100.91	3.8
65	Fenamidon	0.998522	107.18	4.6	107.15	2.75
66	Fenarimol	0.999744	90.01	11.54	107.79	4.9
67	Fenazaquin	0.999665	107.03	3.78	102.55	1.27
68	Fenbuconazole	0.997418	116.79	1.8	104.47	1.24
69	Fenhexamid	0.997344	105.69	5.43	105.97	1.79
70	Fenobucarb	0.998213	110.23	1.4	102.13	1.27
71	Fenoxycarb	0.999437	110.27	1.97	101.77	1.95
72	Fenpropidin	0.998872	109.23	4.5	101.87	1.24
73	Fenpyroximat	0.99908	105.65	3.93	103.97	1.81
74	Fipronil	0.999629	92.62	15.93	97.93	2.31
75	Flazasulfuron	0.998458	112.71	4.41	102.77	2.19
76	Flonicamid	0.998919	117.73	1.57	103.01	1.32
77	Fluazinam	0.999891	95.32	9.65	104.31	1.78
78	Flubendiamide	0.999573	94.75	19.2	98.61	4.75
79	Fludioxonil	0.993309	98.46	14.2	98.54	7.06
80	Flufenacet	0.999219	102.27	2.11	106.2	1.59
81	Flufenoxuron	0.99908	95.63	10.54	103.11	2.37
82	Flumetsulam	0.996698	117.31	2.01	106.23	2.56
83	Flumioxazin	0.993079	100.24	18.19	106.93	5.93
84	Fluometuron	0.999145	108.68	4.53	105.09	1.23
85	Fluopicolide	0.997773	99	1.4	106.84	0.98
86	Fluoxastrobin	0.998941	102.47	2	105.86	2.05
87	Fluquinconazole	0.987086	107.24	6.55	105.85	6.26
88	Flusilazole	0.999462	108.24	1.7	103.89	1.57
89	Flutriafol	0.999352	116.36	2.91	104.41	1.74
90	Foramsulfuron	0.999754	117.4	2.77	102.11	3.74
91	Forchlorfenuron	0.998029	113.99	3.09	108.77	2.26
92	Fuberidazol	0.99935	118.24	2.33	101	0.89
93	Furalaxyl	0.999899	110.67	1.58	103.29	1.6
94	Furathiocarb	0.999814	106.95	2.39	102.18	1.41
95	Halofenozide	0.998838	101.26	15.56	102.35	3.4
96	Halosulfuron-methyl	0.998592	105.05	3.63	105.52	2.14
97	Hexaconazole	0.999675	113.85	3.49	101.87	3.78
98	Hexythiazox	0.998246	107.46	3.75	102.56	6.34
99	Hydramethylnon	0.999396	104.91	5.04	101.11	1.56
100	Imazalil	0.999388	114.02	5.87	105.3	1.36
101	Imidacloprid	0.999197	119.43	2.97	104.14	2.04
102	Indoxacarb	0.998153	110.37	6.52	103.1	5.4
103	Ipconazole	0.999516	111.4	2.95	100.7	3.27
104	Iprovalicarb	0.999934	110.46	2.89	102.25	1.71
105	Isoprothiolane	0.99992	104.41	1.16	103.24	1.5
106	Isoxaben	0.999754	101.02	1.67	104.69	1.24
107	Ivermectin B1a	0.990092	112.71	5.61	98.24	5.46
108	Kresoxim-methyl	0.999085	107.95	3.69	104.51	2.95
109	Linuron	0.999967	111.01	1.88	101.54	1.44
110	Lufenuron	0.998586	103.71	9.16	101.09	6.02
111	Mandipropamid	0.999799	109.84	1.77	103.76	1.52
112	Malaoxon	0.998821	116.07	1.55	101.19	1.76
113	Mecarbam	0.999516	101.95	5	108.13	3.05
114	Mepanipyrim	0.999939	107.45	2.62	103.22	1.07
115	Mesosulfuron-methyl	0.999289	118.61	3.03	100.47	2.9
116	Metaflumizone	0.996098	108.56	8.97	98.37	4.56
117	Metalaxyl	0.999505	112.11	3.9	103.05	2.4
118	Metamitron	0.989471	115.8	3.03	110.31	1.89
119	Metazachlor	0.999537	117.74	1.81	102.45	1.26
120	Metconazole	0.998697	109.14	3.88	104.42	2.6
121	Methabenzthiazuron	0.999711	114.39	1.23	102.17	0.93
122	Methiocarb	0.999734	111.49	2.19	105	1.53
123	Methomyl	0.9993	124.41	4.97	102.02	2.21
124	Methoprotryne	0.999709	108.96	2.55	102.52	1.29
125	Methoxyfenozide	0.999969	108.3	1.42	103	1.63
126	Metobromuron	0.999844	115.7	2.11	102.03	1.08
127	Metolachlor	0.999858	108.47	0.92	102.51	0.99
128	Metrafenon	0.999954	107.27	1.29	103.21	2.03
129	Metribuzin	0.998574	118.56	1.62	104.3	0.94
130	Metsulfuron-methyl	0.997683	115.6	5.31	106.47	4.22
131	Mexacarbate	0.999383	114.79	2.78	102.56	0.79
132	Molinate	0.999743	111.04	3.01	99.65	3.1
133	Monocrotophos	0.999407	116.98	1.35	104.41	1.1
134	Moxidectin	0.993005	93.29	10.54	100.82	7.22
135	Myclobutanil	0.999932	111.79	4.26	102.43	1.82
136	Nitenpyram	0.999487	118.16	1.52	101.94	1.56
137	Novaluron	0.998937	104.2	14.5	103.08	7.1
138	Omethoat	0.999625	113.7	2.16	102.47	1.17
139	Oxadiazon	0.999823	99.71	8.18	103.7	2.92
140	Oxadixyl	0.999484	118.97	2.36	102.81	1.43
141	Oxamyl	0.999353	116.94	0.55	100.88	1
142	Oxasulfuron	0.999038	113.95	2.16	105.24	2.24
143	Paclobutrazol	0.999723	114.34	2.22	104.23	2.47
144	Penconazole	0.999362	107.03	3.41	104.28	2.4
145	Pencycuron	0.999963	110.21	1.43	102.53	1.13
146	Pendimethalin	0.999934	100.31	7.43	99.88	2.09
147	Phenmedipham	0.999746	110.44	0.66	103.53	0.99
148	Phenthoate	0.998676	105.3	2.63	105.84	1.72
149	Phosalone	0.999197	103.17	7.58	104.27	3.08
150	Phosphamidon	0.999114	117.35	1.98	100.65	1.18
151	Phoxim	0.999262	107.02	4.85	102.67	2.29
152	Picolinafen	0.998222	106.19	1.8	101.51	2.83
153	Picoxystrobin	0.999957	108.88	2.77	101.63	3.09
154	Pirimicarb	0.999545	114.8	1.2	103.14	1.21
155	Pirimiphos-methyl	0.999759	106.34	2.14	101.81	1.54
156	Prochloraz	0.999942	105.37	3.52	104.64	1.83
157	Profenofos	0.9998	105.96	2.92	102.25	1.95
158	Promecarb	0.999972	110.38	2.77	102.91	1.34
159	Prometon	0.999573	113.7	1.65	103.95	1.03
160	Pronamide	0.999515	109.8	2.24	103.04	1.86
161	Propamocarb	0.999656	111.63	2.7	102.77	2.81
162	Propaquizafop	0.999718	105.13	2.72	102.33	1.4
163	Propargit	0.999956	100.43	2.77	104.18	1.11
164	Propetamophos	0.999942	110.26	6.69	102.46	1.37
165	Propham	0.999459	112.82	5.66	101.61	2.95
166	Propiconazole	0.999985	106.79	4.3	105.71	3.62
167	Propoxur	0.998855	120.22	2.57	105.18	1.75
168	Propyzamid	0.999515	109.8	2.24	103.04	1.86
169	Proquinazid	0.99981	97.19	8.41	101.77	1.67
170	Prosulfocarb	0.999838	107.26	2.12	102.45	0.97
171	Pymetrozin	0.999336	113.49	3.65	101.91	1.26
172	Pyracarbolid	0.9992	118.4	1.58	104	1.16
173	Pyraclostrobin	0.999195	103.91	3.58	103.42	1.61
174	Pyridaben	0.99956	97.29	5.09	104.15	1.53
175	Pyrimethanil	0.999743	110.13	2.24	100.91	1.35
176	Pyriproxyfen	0.998265	112.5	2.35	98.76	1.13
177	Quinalphos	0.998922	102.32	2.46	106.3	0.86
178	Quinmerac	0.997872	112.65	2.68	104.81	0.7
179	Quinoxyfen	0.996512	115.39	3.73	99.11	1.05
180	Rimsulfuron	0.999497	115.75	7.81	103.26	4.68
181	Rotenone	0.999615	105.66	4.82	103.76	1.62
182	Secbumeton	0.999454	115.79	1.34	102.08	1.94
183	Silthiopham	0.999964	102.27	2.75	103.73	1.44
184	Spinosyn A	0.99952	107.45	2.43	101.62	1.63
185	Spinosyn D	0.999794	110.74	1.8	101.04	2.45
186	Spirodiclofen	0.99813	100.56	7.78	103.08	3.12
187	Spiromesifen	0.999953	101.16	3.36	103.27	1.39
188	Spirotetramat	0.999822	103.18	4.26	103.26	2.82
189	Spiroxamine	0.998544	107.31	3.06	103.12	1.47
190	Sulfentrazone	0.99879	115.41	4.66	102.53	3.78
191	Tebuconazole	0.999556	110.94	3.32	105.95	3.89
192	Tebufenozid	0.999647	104.88	0.8	104.71	0.71
193	Tebufenpyrad	0.998969	103.99	2.18	102.36	1.2
194	Tebuthiuron	0.999492	116.61	1.64	103.32	1.16
195	Teflubenzuron	0.998887	91.76	12.98	102.68	7.78
196	Temephos	0.998713	107.28	4.19	99.76	1.03
197	Tepraloxydim	0.996254	112.22	5.99	96.99	3.1
198	Terbufos	0.999968	93.34	11.99	103.19	1.85
199	Tetraconazole	0.999366	109.14	4.77	106.24	1.83
200	Thiabendazol	0.999473	118.78	1.32	102.44	1.54
201	Thiacloprid	0.999394	115.74	2.46	104.56	1.19
202	Thiamethoxam	0.998321	119.94	1.99	104.53	1.41
203	Thifensulfuron-methyl	0.998931	114.18	3.34	106.31	2.18
204	Thiodicarb	0.999924	114.66	1.81	102.81	2.33
205	Tolclofos-methyl	0.996105	103.8	13.51	108.45	5.38
206	Tralkoxydim	0.995851	102.81	9.34	98.39	3.92
207	Triadimefon	0.999969	108.19	2.12	103.25	2.7
208	Triadimenol	0.998226	105.39	7.71	109.9	4.41
209	Triasulfuron	0.998989	116.05	1.92	105.2	2.66
210	Triazophos	0.999701	104.53	0.97	104.95	1.59
211	Tribenuron-methyl	0.998247	116.17	3.17	99.97	2.2
212	Tricyclazol	0.999162	119.29	0.72	102.69	1.12
213	Trietazin	0.999823	107.14	2.19	102.2	1.04
214	Trifloxystrobin	0.999919	109.19	1.13	101.91	1.21
215	Triflumizol	0.999865	109.86	1.41	101.14	1.3
216	Triflumuron	0.99949	112.51	4.52	105.63	3.33
217	Triticonazole	0.999948	111.85	2.17	105.75	2.13
218	Uniconazole-P	0.999695	110.32	2.9	105.66	2.87
219	Vamidothion	0.998372	118.07	2.21	104.09	1.23
220	Zoxamide	0.998341	98.77	2.38	106.33	1.86
