# Supplementary material for: Survey of Pesticide Residues in Vegetables in the Albanian Market and Associated Dietary Exposure
Source: Foods. 2026 May 15;15(10):1761. doi: 10.3390/foods15101761 (PMC13205158; doi:10.3390/foods15101761)
Supplement: Supplementary file 1 [file foods-15-01761-s001.zip › Table S5. GC-MS MS Validation parameters.xlsx]

## Sheet: gc ms ms
Table 5. Validation parameters of GC–MS/MS analytes, including linearity (r²), recovery (%REC), and precision (%RSD), evaluated at spiking levels of 0.01 and 0.1 mg/kg.
			0.01 mg/kg		0.1 mg/kg
No.	Analyte	r2	%REC	%RSD	%REC	%RSD
1	2,3,5,6-Tetrachloroaniline	0.997773	104.67	11.29	106.98	10.33
2	2-Phenylphenol	0.982667	109.48	8.44	103.18	16.26
3	3,4-Dichloroaniline	0.998668	107.04	11.02	96.68	15.51
4	Acetochlor	0.997708	115.14	5.83	97.18	6.46
5	Acrinathrin	0.999924	106.88	15.38	98.52	9.32
6	Alachlor	0.999126	115.85	6.12	96.01	7.21
7	Aldrin	0.999465	108.07	9.07	100.39	6.04
8	Allidochlor	0.999939	103.83	7.35	100.92	8.53
9	Anthraquinone	0.99949	110.78	4.61	93.21	9.07
10	Atrazine	0.998656	110.59	6.72	98.79	6.34
11	Azinphos-ethyl	0.999484	115.61	8.98	93.03	9.81
12	Benfluralin	0.998904	119.38	3.27	87.93	7.7
13	BHC-alpha	0.997129	105.87	12.18	101.66	8.63
14	BHC-beta	0.999067	116.01	3.86	95.76	5.24
15	BHC-delta	0.999031	116.41	4.28	100.21	7.17
16	BHC-gamma	0.999303	107.71	6.58	100.39	6.16
17	Bifenthrin	0.998251	102.76	10.45	102.05	6.03
18	Biphenyl	0.997971	104.67	8.93	102.34	7.58
19	Bromfenvinfos	0.998976	117.89	2.15	90.02	7.65
20	Bromfenvinfos-methyl	0.99934	117.29	3.26	84.49	6.96
21	Bromophos	0.999326	115.77	4.34	94.42	6.12
22	Bromophos-ethyl	0.998878	116.66	4.9	94.74	5.7
23	Bromopropylate	0.998934	106.31	5.76	96.73	7.36
24	Bupirimate	0.999586	113.32	6.14	96.6	7.11
25	Carbophenothion	0.99974	118.77	3.67	92.69	6.23
26	Carfentrazone-ethyl	0.999669	112.6	9.87	90.1	10.22
27	Chlorbenside	0.999082	118.16	4.16	91.82	5.74
28	Chlordane-cis	0.999799	109.3	5.22	98.04	4.62
29	Chlordane-trans	0.999674	108.27	7.62	97.75	3.07
30	Chlorfenapyr	0.994975	106.31	12.74	96.68	10.44
31	Chlorfenson	0.995556	108.79	5.94	95.38	7.33
32	Chlorfenvinphos	0.999682	106.37	8.67	92.14	8.36
33	Chlorobenzilate	0.999844	114.63	2.87	96.52	8.73
34	Chloroneb	0.999418	112.56	7.16	100.65	8.92
35	Chlorothalonil	0.999334	106.72	12	89.39	6.17
36	Chlorpropham	0.999769	77.48	10.52	105.62	11.69
37	Chlorpyrifos	0.999512	116.77	3.79	96.34	4.76
38	Chlorpyrifos-methyl	0.997682	117.14	2.94	96.38	8.57
39	Chlorthiophos	0.999567	115.95	4.86	95.58	4.88
40	Chlozolinate	0.999205	105.23	11.86	96.32	5.14
41	Clomazone	0.998696	114.38	4.97	96.84	7.13
42	Coumaphos	0.997236	118.99	5.75	82.28	8.44
43	Coumaphos	0.99892	101.02	2.59	106.34	1.8
44	Cycloate	0.99214	103.23	16.61	99.91	9.46
45	Cyhalothrin (Lambda)	0.996049	108.93	14.65	95.53	8.78
46	Cypermethrins	0.999859	124.93	9.84	96.09	7.71
47	Cyprodinil	0.998805	113.01	4.89	94.45	7.05
48	DCPA (Dacthal, Chlorthal-dimethyl)	0.999865	103.9	10.09	100.65	5.69
49	DDD-o,p'	0.999875	109.59	7.19	98.48	5.95
50	DDD-p,p'	0.999353	111.44	9.53	98.24	10.34
51	DDE-o,p'	0.999803	103.78	6	98.97	5.84
52	DDE-p,p'	0.99853	100.2	7.78	98.67	6.91
53	DDT-o,p'	0.999406	105.33	20.3	93.71	6.07
54	DDT-p,p'	0.999315	113.1	3.82	83.09	10.89
55	Deltamethrin	0.999795	111.17	17.36	101.26	10.59
56	Diallate I	0.988493	113.93	3.97	100.85	7.68
57	Diazinon	0.999958	104.83	1.71	103.62	0.84
58	Diazinon	0.995647	117.26	3.54	100.46	7.66
59	Dichlofluanid	0.999652	111.34	9.45	79.1	14.28
60	Dichloran	0.998181	107.35	8.46	93.28	11.46
61	Dichlorobenzophenone, 4,4'-	0.998541	109.23	7.03	95.56	7.78
62	Dichlorvos	0.999656	118.58	2.86	102.19	1.52
63	Dieldrin	0.997913	87.34	11.83	101.29	7.94
64	Dimethachlor	0.998137	111.42	5.55	96.67	4.83
65	Diphenamid	0.99811	110.52	6.46	97.45	6.63
66	Diphenylamine	0.997321	110.42	8.95	101.73	7.78
67	Disulfoton	0.996184	116.17	2.81	96.62	9.08
68	Edifenphos	0.999215	116.62	4.83	89.06	8.22
69	Endosulfan ether	0.99964	101.79	11.11	102.29	7.77
70	Endosulfan I (alpha isomer)	0.997839	102.14	12.12	101.8	6.41
71	Endosulfan II (beta isomer)	0.997995	100.81	10.98	101.93	9.32
72	Endosulfan sulfate	0.999219	108.55	5.51	96.66	4.95
73	Endrin	0.99924	106.23	5.19	94.1	6.88
74	Endrin aldehyde	0.99971	112.08	9.2	106.37	5.15
75	Endrin ketone	0.994411	105.69	10.37	102.36	5.29
76	EPN	0.99309	100.43	8.12	88.22	8.79
77	Ethalfluralin	0.996351	110.6	8.1	97.79	6.78
78	Ethion	0.999085	112.35	2.24	99.66	1.49
79	Ethion	0.996594	122.79	9.56	90.73	5.64
80	Ethofenprox	0.997424	104.5	9.23	98.56	7.7
81	Ethoprophos	0.999864	110.26	1.9	103.7	1.75
82	Etridiazole	0.997049	114.12	17.69	101.99	17.11
83	Fenamiphos	0.999901	108.34	1.84	102.67	1.79
84	Fenamiphos	0.998842	105.68	12.59	92.86	16.86
85	Fenarimol	0.997615	103.87	11.61	96.53	6.16
86	Fenitrothion	0.997249	119.07	2.64	93.57	5.74
87	Fenpropathrin	0.999179	109.8	8.29	94.22	5.55
88	Fenson	0.999802	107.17	7.65	99.87	6.53
89	Fenthion	0.999782	115.99	4.6	94.98	6.13
90	Fenvalerate I	0.999843	118.1	12.15	98.92	6.73
91	Fipronil	0.998729	113.4	11.55	98.01	9.64
92	Fluazifop-p-butyl	0.999475	111.34	5.16	95.89	10.46
93	Fluchloralin	0.9966	107.63	13.27	92.4	8.19
94	Flucythrinate I	0.999558	110.08	9.66	98.81	10.78
95	Fludioxonil	0.999245	101.07	15.73	93.55	12.17
96	Fluquinconazole	0.999472	112.48	8.38	102.16	6.7
97	Flusilazole	0.994583	100.94	19.88	98.2	9.72
98	Flutolanil	0.995188	110.17	5.6	94.12	7.6
99	Flutriafol	0.996211	117.19	5.07	93.1	9.87
100	Fluvalinate-tau I	0.999866	110.47	9.04	100.16	10.46
101	Fonofos	0.997541	118.85	2.71	99.52	6.79
102	Fosthiazate	0.999656	116.17	4.32	103.41	1.12
103	Heptachlor	0.997645	117.68	3.32	94.88	6.44
104	Heptachlor exo-epoxide	0.99929	108.38	9.67	99.51	3.67
105	Hexachlorobenzene	0.985192	109.98	8.43	102.11	10.79
106	Hexazinone	0.999207	100.17	11.29	94.99	11.09
107	Iodofenphos	0.999787	119.12	3.37	93.57	7.06
108	Iprodione	0.995142	101.86	19.35	105.72	10.2
109	Isazofos	0.997723	120.22	2.76	96.83	5.81
110	Isocarbophos	0.999365	114.29	2.15	104.21	2.72
111	Isodrin	0.999997	103.19	5.79	99.11	5.94
112	Isofenphos-methyl	0.994342	109.9	8.51	95.67	2.95
113	Isopropalin	0.99091	121.24	2.78	86.51	4.73
114	Lenacil	0.998132	105.78	9.39	90.46	21.95
115	Leptophos	0.998023	116.37	4.22	86.86	6.05
116	Linuron	0.996335	90.8	13.04	90.35	14.34
117	Malathion	0.999791	104.74	3.57	104.22	2.4
118	Malathion	0.998505	118.9	2.46	90.54	5.46
119	Metalaxyl	0.998802	106.45	9.97	92.76	7.76
120	Metazachlor	0.999158	110.44	7.79	96.4	5.63
121	Methacrifos	0.992424	110.77	7.71	104.41	11.14
122	Methamidophos	0.999152	108.69	2.56	100.81	1.85
123	Methidathion	0.999477	106.89	5.37	107.18	2.53
124	Methoxychlor olefin	0.998936	99.57	9.48	98.5	6.92
125	Methoxychlor, p,p'-	0.998488	111.94	5.31	84.34	8.88
126	Metolachlor	0.999959	114.07	4.24	98.1	6.62
127	Mevinphos	0.999413	115.39	2.51	105	1.87
128	Mevinphos, E-	0.992498	105.68	9.23	86.82	18.85
129	MGK-264	0.99898	112.4	8.2	89.84	10.67
130	Mirex	0.999239	106.34	9.93	98.41	5.4
131	Myclobutanil	0.999574	109.34	6.5	98.54	9.23
132	N-(2,4-dimethylphenyl)formamide	0.999423	98.25	18.75	94.05	16.01
133	Nitralin	0.998812	99.15	13.01	102.49	11.46
134	Nitrofen	0.9968	114.45	8.24	88.22	9.34
135	Nonachlor, cis-	0.996915	116.68	6.22	97.81	5.87
136	Nonachlor, trans-	0.999508	102.17	6.8	101.17	5.57
137	Norflurazon	0.998539	99.72	15.68	96.22	6.71
138	Oxadiazon	0.998661	101.63	9.15	101.04	4.45
139	Oxyfluorfen	0.999225	100.79	17.2	91.38	9.86
140	Paclobutrazol	0.998653	114.7	9.53	93.87	9.28
141	Parathion	0.998883	111.64	11.3	91.26	6.52
142	Parathion-methyl	0.998103	117.76	3.22	94.15	6.88
143	Pebulate	0.987171	115.14	5.47	103.28	7.68
144	Penconazole	0.999485	114.67	4.82	89.31	16.2
145	Pendimethalin	0.996492	114.78	5.84	77.36	7.69
146	Pentachloroaniline	0.999917	103.99	13.62	98.86	7.54
147	Pentachloroanisole	0.998087	105.24	9.75	103.85	8.46
148	Pentachlorobenzene	0.996779	105.49	13.2	107.99	12.55
149	Pentachlorobenzonitrile	0.999338	116.18	4.2	96.53	16.92
150	Permethrin, (1R)-cis-	0.997777	114.12	7.01	97.45	6.25
151	Permethrin, (1R)-trans-	0.998574	111.79	5.87	97.52	7.16
152	Phenothrin I	0.996516	90.27	16.75	97.24	9.03
153	Phorate	0.995152	119.25	3.89	100.11	6.65
154	Phosalone	0.999335	117.32	4.15	83.94	7.37
155	Phosmet	0.997661	117.27	3.52	88.46	14.83
156	Piperonyl butoxide	0.998077	102.18	10.93	99.77	7.01
157	Pirimiphos-ethyl	0.995426	120.43	1.85	92.89	6.06
158	Pirimiphos-methyl	0.997955	120.06	3.46	94.39	5.56
159	Pretilachlor	0.996474	97.41	9.12	100.07	5.57
160	Prodiamine	0.999235	119.32	4.63	82.03	6.53
161	Profenofos	0.997094	107.92	5.61	91.99	9.4
162	Profluralin	0.993722	113.02	6.16	89.61	5.86
163	Propachlor	0.997294	108.79	7.88	109.69	8.91
164	Propanil	0.996985	114.84	4.7	92.34	10.99
165	Propargite	0.998698	103.67	11.26	100.03	5.31
166	Propisochlor	0.999387	114.09	4.98	98.1	6.34
167	Propyzamide	0.999609	114.71	3.85	97.37	5.77
168	Prothiofos	0.998568	116.27	5.87	91.76	5.19
169	Pyraclofos	0.998967	111.54	15.12	86.44	14.64
170	Pyrazophos	0.999202	119.32	2.52	85.38	6.43
171	Pyridaben	0.999246	119.26	3.34	89.36	7.19
172	Pyridaphenthion	0.998396	118.7	3.22	94.4	10.06
173	Pyrimethanil	0.999345	102.45	11.27	102.64	8.06
174	Pyriproxyfen	0.997205	104.71	10.26	97.97	7.02
175	Quinalphos	0.999067	117.46	2.05	92.53	6.37
176	Resmethrin	0.996854	99.78	12.59	98.94	5.92
177	Sulfotep	0.995837	119.43	2.13	98.05	7.01
178	Sulprofos	0.999343	109.34	5.14	94.76	4.81
179	Tebuconazole	0.994544	97.12	13.28	99.5	10.15
180	Tebufenpyrad	0.995742	99.8	14.76	99.5	5.78
181	Tecnazene	0.992136	116.02	8.07	99.87	10.74
182	Tefluthrin	0.998584	115.92	5.11	99.85	6.15
183	Terbacil	0.999645	114.6	5.54	89.4	14.31
184	Terbufos	0.993964	118.91	3.54	95.17	7.3
185	Terbuthylazine	0.999823	107.28	9.38	103.26	8.63
186	Tetrachlorvinphos	0.999162	116.37	3.57	84.6	8.24
187	Tetradifon	0.99755	99.98	10.29	98.07	7.97
188	Tetramethrin I	0.999094	111.56	6.88	99.66	6.88
189	Tolclofos-methyl	0.998214	117.18	4.85	100.24	5.34
190	Tolylfluanid	0.999895	120.45	1.63	90.89	2.91
191	Transfluthrin	0.999701	109.14	5.4	97.22	6.72
192	Triadimefon	0.999041	115.71	4.18	95.69	6.08
193	Triadimenol	0.999641	109.65	8.18	94.79	13.83
194	Triallate	0.998235	117.11	5.44	98.82	7.49
195	Triazophos	0.998838	117.67	3.36	90.76	8.44
196	Trifluralin	0.984234	119.95	3.09	93.7	7.2
197	Vinclozolin	0.998353	112.25	8.15	100.3	7.44

## Sheet: Sheet3
	40	Coumaphos	0.99892	101.02	2.59	106.34	1.8
	50	Diazinon	0.999958	104.83	1.71	103.62	0.84
	51	Dichlorvos	0.999656	118.58	2.86	102.19	1.52
	65	Ethion	0.999085	112.35	2.24	99.66	1.49
	68	Ethoprophos	0.999864	110.26	1.9	103.7	1.75
	73	Fenamiphos	0.999901	108.34	1.84	102.67	1.79
	100	Fosthiazate	0.999656	116.17	4.32	103.41	1.12
	114	Isocarbophos	0.999365	114.29	2.15	104.21	2.72
	115	Isofenphos-methyl	0.994342	109.9	8.51	95.67	2.95
	123	Malathion	0.999791	104.74	3.57	104.22	2.4
	134	Methamidophos	0.999152	108.69	2.56	100.81	1.85
	135	Methidathion	0.999477	106.89	5.37	107.18	2.53
	145	Mevinphos	0.999413	115.39	2.51	105	1.87
