# Supplementary material for: Survey of Pesticide Residues in Vegetables in the Albanian Market and Associated Dietary Exposure
Source: Foods. 2026 May 15;15(10):1761. doi: 10.3390/foods15101761 (PMC13205158; doi:10.3390/foods15101761)
Supplement: Supplementary file 1 [file foods-15-01761-s001.zip › Table S6. Statistical Analysis.xlsx]

## Sheet: Sheet1
	Table S 6.1. Kruskal-Wallis Test: Total pesticide residue concentrations by cultivation method in leafy and fruity vegetables
		Leaf vegetables			Fruity vegetables
	Cultivation method	N	Median	Mean Rank	N	Median	Mean Rank
	Open field	10	0.0055	7	6	0	3.7
	Greenhouse	16	3.8205	17.5	11	0.13	11.9
			Test
	Method	DF	H-Value	P-Value	DF	H-Value	P-Value
	Adjusted for ties	1	11.7	0.001	1	10.62	0.001
	Table S 6.2. Kruskal–Wallis Test: Total residue concentrations by vegetable type
	Vegetable-Type	N	Median	Mean Rank
	Leafy	26	0.3095	25.2
	Fruity	17	0.084	17.1
		Test
	Method	DF	H-Value	P-Value
	Adjusted for ties	1	4.43	0.035
	Table S 6.3. Chi-square Test: Cultivation method and occurrence of multi-residue samples
		No/Single Residues	Multiple Residues
	Open field	12	4
	Greenhouse	2	25
		Chi-Square Test
		Chi-Square	DF	P-Value
	Pearson	20.904	1	0
